# Supplementary material for: Association of Serial Lactate-to-Albumin and C-Reactive Protein-to-Albumin Ratios with In-Hospital Mortality After Out-of-Hospital Cardiac Arrest
Source: J Clin Med. 2026 Jun 23;15(13):4851. doi: 10.3390/jcm15134851 (PMC13361076; doi:10.3390/jcm15134851)
Supplement: Supplementary file 1 [file jcm-15-04851-s001.zip]

Archive with 1 entries (1 files):
- jcm-4363293-supplementary.pdf
